# Supplementary material for: MG-Digger: An Automated Pipeline to Search for Giant Virus-Related Sequences in Metagenomes
Source: Front Microbiol. 2016 Mar 31;7:428. doi: 10.3389/fmicb.2016.00428 (PMC4814491; doi:10.3389/fmicb.2016.00428)
Supplement: Supplementary file 2 [file Data_Sheet_2.XLSX]

## Sheet: Feuille1
Sample source	Authors	Metagenomes files available on our server	Title	Reference or project identifier	Size (Megabases)
Environmental	Loh et al.	5	Detection of Novel Sequences Related to African Swine Fever Virusin Human Serum and Sewage	PMID: 19812170	61.3
Environmental	Williamson et al.	4	Metagenomic Exploration of Viruses throughout the Indian Ocean	PRJNA13694	645.5
Environmental	Cantalupo et al.	3	Exploring viral diversity in raw sewage	PRJNA70623	1100
Environmental	Jeffries et al.	9	Australian coorong hypersaline lagoon sandy sediment metagenome	PMID: 21966446	205.5
Environmental	Van der Lelie et al.	1	Poplar Biomass Degrading Community Metagenome	PRJNA13694	404.1
Environmental	Be et al.	20	Whole-genome amplification and sequencing were applied to 10 genome copies of Bacillus anthracis in the presence of background nucleic acid extracted from environmental aerosol samples	PRJNA206989	25500
Environmental	Coreean et al.	1	Metagenomic evidence of unique nucleocytoplasmic dsDNA and ssRNA viruses associated with the dinoflagellate endosymbionts of corals	SRP012480	27.5
Environmental	Brum et al.	124	Patterns and ecological drivers of ocean viral communities	PMID: 25999515	645400
Environmental	Desnues et al.	6	Microbialites	PMID: 18311127	170
Environmental	Unpublished	8	Marine viral metagenome isolated from Palmyra	SRP000141	252.8
Environmental	Biddle et al.	5	Peru margin subseafloor biosphere	PMID: 18650394	69.5
Environmental	Swan et al.	3	Moderately hypersaline Salton sea	PMID: 19948847	30.5
Environmental	Unpublished	8	Coastal bacterioplankton community isolated from Sapelo Island, Georgia	SRP000056	32.4
Environmental	Kendall et al.	1	Skan Bay, Alaska Ocean Viruses	PMID: 17122405	3.6
Environmental	Edwards et al.	2	Using pyrosequencing to shed light on deep mine microbial ecology	PMID: 16549033	76.4
Environmental	McDaniel et al.	1	Tampa Bay Viral Metagenome	PMID: 23879711	31.9
Environmental	Schoenfeld et al.	3	Assembly of viral metagenomes from yellowstone hot springs	PMID: 18441115	61.5
Environmental	Nakai et al.	2	Metagenomic analysis of 0.2-μm-passable microorganisms in deep-sea hydrothermal fluid	PMID: 21279410	4.9
Environmental	Angly et al.	4	The marine viromes of four oceanic regions	PMID: 17090214	196.9
Environmental	Wan et al.	1	Water from Mississipi ponds, USA	PMID: 23338931	236.8
Environmental	Kerepesi et al.	16	The ”Giant Virus Finder” Discovers an Abundance of Giant Viruses in the Antarctic Dry Valleys	arxiv.org/abs/1503.05575	16100
	Total	227
Human	Law et al.	14	Hepatotropic viruses from human plasma using deep sequencing: a new generation diagnostic tool	PRJNA169116	8800
Human	Loh et al.	5	Detection of Novel Sequences Related to African Swine Fever Virusin Human Serum and Sewage	PMID: 19812170	27.1
Human	Wylie et al.	1	Sequence analysis of the human virome in febrile and afebrile children	PMID: 22719819	44.4
Human	Breitbart et al.	1	Viral diversity and dynamics in an infant gut	PMID: 18541415	0.25
Human	Unpublished	6	Comprehensive Detection of Possible Pathogens Associated with Kawasaki Disease	DRP000446	829.1
Human	Unpublished	1	MePIC sample reads to identify a possible pathogen from pharyngeal specimens by DNAseq	DRR008467	17.2
Human	Reyes et al.	8	Metagenomic analysis of viruses in the fecal micorobiota of monozygotic twins and their mothers	SRP002523	339.2
Human	Wolcott et al.	1	Bacterial diversity among 40 Venous Leg Ulcers	SRP000718	6.8
Human	Yozwiak et al.	135	Virus Identification in Unknown Tropical Febrile Illness Cases Using Deep Sequencing	PMID: 22347512	9200
Human	Wylie et al.	312	The Human Virome In Children And Its Relationship To Febrile Illness	PRJNA46335	23800
Human	Unpublished	26	Oral microbial diversity of acute lymphoblastic leukemia patients was investigated and compared with that of healthy control subjects.	PRJNA232543	247.9
Human	Adler et al.	170	Sequencing ancient calcified dental plaque shows changes in oral microbiota with dietary shifts of the Neolithic and Industrial revolutions	PRJEB1275	65.8
Human	Warriner et al.	41	Dental Calculus Metagenome (archaeological)	PRJNA216965	12800
Human	Key et al.	1	Metagenomics of medieval human remains from Sardinaia, Italy	PRJEB6045	7000
Human	Wylie and al.	93	Metagenomic analysis of double-stranded DNA viruses in healthy adults	PRJNA48479	84101.8
Human	Popgeorgiev et al.	1	Human blood viral metagenome obtained by combined 0.45 *m filtering and CsCl ultracentrifugation	PRJNA183996	18.8
Human	Popgeorgiev et al.	2	Giant Blood Marseillevirus Metagenomic Assembly	PRJNA185405	300
	Total	818
	Total	1045
	PMID, PubMed identifier
