# Supplementary material for: MG-Digger: An Automated Pipeline to Search for Giant Virus-Related Sequences in Metagenomes
Source: Front Microbiol. 2016 Mar 31;7:428. doi: 10.3389/fmicb.2016.00428 (PMC4814491; doi:10.3389/fmicb.2016.00428)
Supplement: Supplementary file 3 [file Data_Sheet_3.XLSX]

## Sheet: Feuille1
Family	Name	RefSeq	INSDC	Size (Kb)	GC%	Protein	tRNA	Gene	Pseudogene
Ascoviridae	Heliothis virescens ascovirus 3e	NC_009233.1	EF133465.1	186.26	45.9	180		180
Ascoviridae	Trichoplusia ni ascovirus 2c	NC_008518.1	DQ517337.1	174.06	35.2	164		164
Ascoviridae	Spodoptera frugiperda ascovirus 1a	NC_008361.1	AM398843.1	156.92	49.3	123		123
Ascoviridae	Diadromus pulchellus ascovirus 4a	NC_011335.1	CU469068.1	119.34	49.7	-
Asfarviridae	African swine fever virus	NC_001659.2	U18466.2	170.1	38.9	152		152
Faustovirus	Faustovirus E12	NC_024302.1	KJ614390.1	466.27	36	492		493
Faustovirus	Faustovirus E9	-	-	-	-	-		-
Faustovirus	Faustovirus E23	-	-	-	-	-		-
Faustovirus	Faustovirus E24	-	-	-	-	-		-
Faustovirus	Faustovirus D3	-	-	-	-	-		-
Faustovirus	Faustovirus D5	-	-	-	-	-		-
Iridoviridae	Invertebrate iridescent virus 31	NC_024451.1	HF920637.1	220.22	35.1	203		203
Iridoviridae	Invertebrate iridovirus 22	NC_021901.1	HF920633.1	197.69	28.0	167		167
Iridoviridae	Anopheles minimus irodovirus	NC_023848.1	KF938901.1	163.02	39.0	131		148
Iridoviridae	Invertebrate iridescent virus 30	NC_023611.1	HF920636.1	198.53	28.1	177		176
Iridoviridae	Invertebrate iridovirus 25	NC_023613.1	HF920635.1	204.82	30.3	177		177
Iridoviridae	Invertebrate iridescent virus 22	NC_023615.1	HF920634.1	196.46	28.0	174		174
Iridoviridae	European catfish virus	NC_017940.1	JQ724856.1	127.73	54.2	136		136
Iridoviridae	Wiseana iridescent virus	NC_015780.1	GQ918152.1	205.79	30.9	193		193
Iridoviridae	Invertebrate iridescent virus 3	NC_008187.1	DQ643392.1	191.1	47.9	126		126
Iridoviridae	Infectious spleen and kidney necrosis virus	NC_003494.1	AF371960.1	111.36	54.8	125		125
Iridoviridae	Frog virus 3	NC_005946.1	AY548484.1	105.9	55.1	99		99
Iridoviridae	Singapore grouper iridovirus	NC_006549.1	AY521625.1	140.13	48.6	162		162
Iridoviridae	Lymphocystis disease virus - isolate China	NC_005902.1	AY380826.1	186.25	27.2	239		239
Iridoviridae	Ambystoma tigrinum virus	NC_005832.1	AY150217.1	106.33	54.0	95		95
Iridoviridae	Invertebrate iridescent virus 6	NC_003038.1	AF303741.1	212.48	28.6	468		463
Iridoviridae	Lymphocystis disease virus 1	NC_001824.1	L63545.1	102.65	29.1	110		110
Mimiviridae	Moumouvirus	NC_020104.1	JX962719.1	1,021.35	24.6	894	3	915	17
Mimiviridae	Megavirus terra1	NC_023640.1	KF527229.1	1,244.62	25.3	-		-
Mimiviridae	Mimivirus terra2	NC_023639.1	KF527228.1	1,168.99	28.0	-		-
Mimiviridae	Megavirus lba111	NC_020232.1	JX885207.1	1,230.52	25.3	1,176	5	1.181
Mimiviridae	Megavirus chiliensis	NC_016072.1	JN258408.1	1,259.2	25.2	1,120	3	1.123
Mimiviridae	Acanthamoeba polyphaga mimivirus	NC_014649.1	HQ336222.2	1,181.55	28.0	979	6	1.018	33
Mimiviridae	Cafeteria roenbergensis virus BV-PW1	NC_014637.1	GU244497.1	617.45	23.3	544	22	544
Marseilleviridae	Melbournevirus	NC_025412.1	KM275475.1	369.36	44.7	403		403
Marseilleviridae	Lausannevirus	NC_015326.1	HQ113105.1	346.75	42.9	444		444
Marseilleviridae	Marseillevirus marseillevirus	NC_013756.1	GU071086.1	368.45	44.7	428		457
Pandoravirus	Pandoravirus salinus	NC_022098.1	KC977571.1	2,473.87	61.7	2,541	3	2.544
Pandoravirus	Pandoravirus dulcis	NC_021858.1	KC977570.1	1,908.52	63.7	1,487	1	1.488
Phycodnaviridae	Aureococcus anophagefferens virus	NC_024697.1	KJ645900.1	370.92	28.7	376	8	384
Phycodnaviridae	Phaeocystis globosa virus	NC_021312.1	KC662249.1	459.98	32.0	434	8	442
Phycodnaviridae	Ostreococcus virus OsV5	NC_010191.1	EU304328.1	185.37	44.8	264	5	264
Phycodnaviridae	Ostreococcus tauri virus 1	NC_013288.1	FN386611.1	191.76	44.5	230		233	2
Phycodnaviridae	Feldmannia species virus	NC_011183.1	EU916176.1	154.64	51.8	150		150
Phycodnaviridae	Paramecium bursaria Chlorella virus AR158	NC_009899.1	DQ491003.2	344.69	40.8	814	6	814
Phycodnaviridae	Paramecium bursaria Chlorella virus NY2A	NC_009898.1	DQ491002.1	368.68	40.7	886	7	886
Phycodnaviridae	Acanthocystis turfacea Chlorella virus 1	NC_008724.1	EF101928.1	288.05	49.4	860	12	860
Phycodnaviridae	Paramecium bursaria Chlorella virus FR483	NC_008603.1	DQ890022.1	321.24	44.6	849	9	855
Phycodnaviridae	Emiliania huxleyi virus 86	NC_007346.1	AJ890364.1	407.34	40.2	472	5	478
Phycodnaviridae	Paramecium bursaria Chlorella virus 1	NC_000852.5	JF411744.1	330.61	40.0	802	11	813	1
Phycodnaviridae	Ectocarpus siliculosus virus 1	NC_002687.1	AF204951.2	335.59	51.7	240		240
Phycodnaviridae	Ostreococcus tauri virus 2	NC_014789.1	FN600414.1	184.41	41.6	237		237
Phycodnaviridae	Micromonas sp. RCC1109 virus MpV1	NC_014767.1	HM004429.1	184.1	40.9	244	6	244
Phycodnaviridae	Ostreococcus lucimarinus virus 1	NC_014766.1	HM004431.1	194.02	40.9	250	5	255
Phycodnaviridae	Bathycoccus sp. RCC1105 virus BpV1	NC_014765.1	HM004432.1	198.52	37.2	203	3	203
Pithovirus sibericum	Pithovirus sibericum	NC_023423.1	KF740664.1	610.03	35.8	467		467
Poxviridae	Tanapox virus	NC_009888.1	EF420156.1	144.57	27.0	156		156
Poxviridae	Nile crocodilepox virus	NC_008030.1	DQ356948.1	190.05	61.9	173		173
Poxviridae	Parapoxvirus red deer/HL95	NC_025963.1	KM502564.1	139.98	65.0	130		130
Poxviridae	Penguinpox virus	NC_024446.1	KJ859677.1	306.86	29.5	242		284
Poxviridae	Pigeonpox virus	NC_024447.1	KJ801920.1	282.36	29.5	224		271
Poxviridae	Anomala cuprea entomopoxvirus	NC_023426.1	AP013055.1	245.72	20.0	263		263
Poxviridae	Squirrelpox virus	NC_022563.1	HE601899.1	148.8	66.7	141		141
Poxviridae	Mythimna separata entomopoxvirus 'L'	NC_021246.1	HF679134.1	281.18	19.7	306		306
Poxviridae	Choristoneura biennis entomopoxvirus 'L'	NC_021248.1	HF679132.1	307.69	19.7	334		334
Poxviridae	Adoxophyes honmai entomopoxvirus 'L'	NC_021247.1	HF679131.1	228.75	21.0	247		247
Poxviridae	Choristoneura rosaceana entomopoxvirus 'L'	NC_021249.1	HF679133.1	282.9	19.5	296		296
Poxviridae	Cotia virus SPAn232	NC_016924.1	HQ647181.2	185.14	23.6	185		185
Poxviridae	Yoka poxvirus	NC_015960.1	HQ849551.1	175.7	25.6	186		186
Poxviridae	Deerpox virus W-1170-84	NC_006967.1	AY689437.1	170.56	27.0	170		170
Poxviridae	Taterapox virus	NC_008291.1	DQ437594.1	198.05	33.3	225		225
Poxviridae	Deerpox virus W-848-83	NC_006966.1	AY689436.1	166.26	26.2	169		169
Poxviridae	Vaccinia virus	NC_006998.1	AY243312.1	194.71	33.3	223		223
Poxviridae	Variola virus	NC_001611.1	X69198.1	185.58	32.7	197		197
Poxviridae	Monkeypox virus Zaire-96-I-16	NC_003310.1	AF380138.1	196.86	33.1	191		191
Poxviridae	Rabbit fibroma virus	NC_001266.1	AF170722.1	159.86	39.5	165		165
Poxviridae	Bovine papular stomatitis virus	NC_005337.1	AY386265.1	134.43	64.5	131		131
Poxviridae	Yaba monkey tumor virus	NC_005179.1	AY386371.1	134.72	29.8	140		140
Poxviridae	Orf virus	NC_005336.1	AY386264.1	139.96	63.4	130		130
Poxviridae	Myxoma virus	NC_001132.2	AF170726.2	161.77	43.6	170		170
Poxviridae	Canarypox virus	NC_005309.1	AY318871.1	359.85	30.4	328		328
Poxviridae	Molluscum contagiosum virus subtype 1	NC_001731.1	U60315.1	190.29	63.4	163		163
Poxviridae	Ectromelia virus	NC_004105.1	AF012825.2	209.77	33.2	173		173
Poxviridae	Goatpox virus Pellor	NC_004003.1	AY077835.1	149.6	25.3	150		150
Poxviridae	Sheeppox virus	NC_004002.1	AY077832.1	149.96	25.0	148		148
Poxviridae	Cowpox virus	NC_003663.2	AF482758.2	224.5	33.4	233		233
Poxviridae	Camelpox virus	NC_003391.1	AF438165.1	205.72	33.2	211		211
Poxviridae	Swinepox virus	NC_003389.1	AF410153.1	146.45	27.4	150		150
Poxviridae	Lumpy skin disease virus NI-2490	NC_003027.1	AF325528.1	150.77	25.9	156		156
Poxviridae	Amsacta moorei entomopoxvirus 'L'	NC_002520.1	AF250284.1	232.39	17.8	294		294
Poxviridae	Fowlpox virus	NC_002188.1	AF198100.1	288.54	30.9	261		260
Poxviridae	Melanoplus sanguinipes entomopoxvirus	NC_001993.1	AF063866.1	236.12	18.3	267		267
Poxviridae	Pseudocowpox virus	NC_013804.1	GQ329670.1	145.29	65.0	134		134
Virophage	Phaeocystis globosa virus virophage	NC_021333.1	KC662250.1	19.53	35.8	16		16
Virophage	Sputnik virophage	NC_011132.1	EU606015.1	18.34	27.0	21		21
Virophage	Sputnik virophage 2	NC_023846.1	JN603369.1	18.34	27.0	20		20
Virophage	Sputnik virophage 3	NC_023847.1	JN603370.1	18.34	27.0	20		20
Virophage	Zamilon virophage	NC_022990.1	HG531932.1	17.28	29.7	20		20
